# Supplementary material for: Genetic Diversity, Population Structure, and Historical Gene Flow Patterns of Nine Indigenous Greek Sheep Breeds
Source: Biology (Basel). 2025 Jul 10;14(7):845. doi: 10.3390/biology14070845 (PMC12292511; doi:10.3390/biology14070845)
Supplement: Supplementary file 1 [file biology-14-00845-s001.zip]

Archive with 9 entries (9 files):
- S1 Fig.pdf
- S1 Table.pdf
- S2 Fig.pdf
- S2 Table.pdf
- S3 Fig.pdf
- S3 Table.xlsx
- S4 Fig.pdf
- S5 Fig.pdf
- S6 Fig.pdf
