# Supplementary material for: Genetic Diversity, Population Structure, and Historical Gene Flow Patterns of Nine Indigenous Greek Sheep Breeds
Source: Biology (Basel). 2025 Jul 10;14(7):845. doi: 10.3390/biology14070845 (PMC12292511; doi:10.3390/biology14070845)
Supplement: Supplementary file 1 [file biology-14-00845-s001.zip › S3 Table.xlsx]

## Sheet: Sheet1
No.	Population/Breed	No. of individuals	Country	Continent/Region	Reference
1	Boutsko	29	Greece	Southern Europe	This study
2	Chios	24
3	Kalarritiko	46
4	Karagouniko	26
5	Katsika	20
6	Lesvos	39
7	Pelagonia	36
8	Serres	42
9	Thraki	30
10	Assaf	25	Israel	Asia
11	Charollais	20	France	Western Europe
10	Appenninica	24	Italy	Southern Europe	21. Ciani et al., 2015, doi:10.1186/s12711-015-0139-z
11	Arawapa	24	New Zealand	Oceania
12	Chinese Merino	23	China	Asia
13	Churra	24	Spain	Southern Europe
14	Comisana	24	Italy	Southern Europe
15	Finnsheep	42	Finland	Northern Europe
16	Gentile Puglia	24	Italy	Southern Europe
17	Leccese	23	Italy	Southern Europe
18	Macarthur Merino	10	Australia	Oceania
19	Massese	24	Italy	Southern Europe
20	Merinolandschaf	21	Germany	Western Europe
21	Rambouillet	24	France	Western Europe
22	Sardinian White	24	Italy	Southern Europe
23	Scottish Blackface	24	United Kingdom	Western Europe
24	Spanish Merinos Cordoba	7	Spain	Southern Europe
25	Wild Argali	5	-	-
26	Wild Urial	4	-	-
27	Afshari	24	Iran	Asia	22. Lenstra et al., 2020, https://doi.org/10.23644/uu.8947346.v1
28	Alpagota	24	Italy	Southern Europe
29	Altamurana	19	Italy	Southern Europe
30	Asian Mouflon	14	Iran	Asia
31	Black Headed Mutton	24	Germany	Western Europe
32	Croatian Isles	18	Croatia	Balkan
33	Cyprus Fat Tail	24	Cyprus	Southern Europe
34	Dalmatian	4	Croatia	Balkan
35	East Friesian Brown	24	Germany	Western Europe
36	Egyptian Barki	13	Egypt	Africa
37	Hungarian Tsigaia	6	Hungary	Eastern Europe
38	Istrian	23	Dalmatian	Balkan
39	Jezerlsko	5	Austria	Western Europe
40	Karakachanska	6	Bulgaria	Balkan
41	Karakas	17	Turkey	Asia
42	Karakul	6	Kazakhstan	Asia
43	Kymi	6	Greece	Southern Europe
44	Lika	4	Croatia	Balkan
45	Lipska	7	Serbia	Balkan
46	Local Awassi	24	Israel	Asia
47	Lori Bakhtiari	24	Iran	Asia
48	Moghani	24	Iran	Asia
49	Norduz	20	Turkey	Asia
50	Norwegian White	24	Norway	Northern Europe
51	Ossimi	8	Egypt	Africa
52	Ovchepolean	10	North Macedonia	Balkan
53	Pinzirita	24	Italy	Southern_Europe
54	Pivska	6	Montenegro	Balkan
55	Polish Mountain	5	Poland	Eastern Europe
56	Qezel	24	Iran	Asia
57	Racka	6	Hungary	Balkan
58	Rhoen	8	Germany	Western Europe
59	Romanian Tsigaia	6	Romania	Balkan
60	Ruda	16	Hungary	Balkan
61	Sakiz	22	Turkey	Asia
62	Sambucana	22	Italy	Southern Europe
63	Shkodrane	10	Albania	Balkan
64	Sora	6	Montenegro	Balkan
65	Spael White	24	Norway	Northern Europe
66	Sumavska	4	Chech	Western Europe
67	Swiss Mirror	20	Switzerland	Western Europe
68	Swiss Mountain	23	Switzerland	Western Europe
69	Valachian	6	Slovakia/Romania	Eastern Europe
70	Valais Blacknose	21	Switzerland	Western Europe
71	Valais Red	20	Switzerland	Western Europe
72	Zel	24	Iran	Asia
73	Zuic	5	Unknown	Unknown
74	Black Welsh Mountain	24	United Kingdom	Western Europe	23. Beynon et al., 2015, https://pubmed.ncbi.nlm.nih.gov/26091804/
75	Improved Welsh Mountain	14
76	Llanwenog	21
77	Lleyn	21
78	Hu	12	China	Asia	24. Yuan et al., 2016, doi:10.1111/age.12477
79	Large-tailed Han	15
80	Tibetan Qinghai	14
81	Tibetan Sichuan	14
82	Tong	15
83	Alai	29	Kyrgyzstan	Asia	25. Deniskova et al., 2019, doi:10.5061/dryad.37pvmcvff
84	Gissar	30
85	Kyrgyz coarse wool	13
86	Hamra	14	Algeria	Africa	26. Belabdi et al., 2019, doi: 10.1038/s41598-019-44137-y
87	Sidaoun	33
